# Supplementary material for: Global research trends on the aryl hydrocarbon receptor in atopic dermatitis: a bibliometric and visualized analysis
Source: Front Med (Lausanne). 2026 Jun 24;13:1840065. doi: 10.3389/fmed.2026.1840065 (PMC13295612; doi:10.3389/fmed.2026.1840065)
Supplement: Supplementary file 1 [file Table_1.xlsx]

## Sheet: Supplementary Table S1
Supplementary Table S1. Search strategy and selection criteria for literature retrieval.
Database	Exact search date	Search string entered in the database	Field tags	Date range	Document type, language, and other filters
Web of Science Core Collection (WoSCC)	2026-02-04	TS=(("atopic dermatitis" OR "atopic eczema" OR "atopic neurodermatitis" OR "atopic dermatit*" OR "atopic eczem*") AND ("aryl hydrocarbon receptor*" OR "aromatic hydrocarbon receptor*" OR "Ah receptor*" OR "dioxin receptor*"))	TS = Topic, including title, abstract, author keywords, and Keywords Plus	2005–2025; applied using the database publication-year filter	Language: English; document types included: Article and Review Article. Excluded document types: Meeting Abstract, Editorial Material, Book Chapters, Early Access, and Letter.
Scopus	2026-02-04	TITLE-ABS-KEY(("atopic dermatitis" OR "atopic eczema" OR "atopic neurodermatitis" OR "atopic dermatit*" OR "atopic eczem*") AND ("aryl hydrocarbon receptor*" OR "aromatic hydrocarbon receptor*" OR "Ah receptor*" OR "dioxin receptor*"))	TITLE-ABS-KEY = article title, abstract, and keywords	2005–2025; applied using the database publication-year filter	Language: English; document types included: Article and Review. Excluded document types: Editorial, Note, Letter, Book chapter, and Conference paper.

## Sheet: Supplementary Table S2
Supplementary Table S2. Handling of records published in 2025
Screening step	Scopus	WoSCC	Total
Records initially retrieved for 2025	38	33	71
Records excluded by language	3	0	3
Chinese	1	0	1
Russian	1	0	1
Spanish	1	0	1
English-language records retained	35	33	68
Records excluded by document type or publication status	2	3	5
Book Chapter	1	0	1
Letter	1	0	1
Early Access	0	1	1
Editorial Material	0	1	1
Meeting Abstract	0	1	1
Article/Review records retained before merging	33	30	63
Duplicate records removed after merging	—	—	25
Records finally included for 2025	—	—	38

## Sheet: Supplementary Table S3
Supplementary Table S3. Software parameters, data-processing rules, and figure-generation workflow
Analysis / figure	Input file(s)	Software and version	Core parameters	Filtering / threshold	Output
Data merging, deduplication, and standardization	WoSCC plain-text files exported as full records with cited references; Scopus CSV files	Python 3.10.18	Deduplication was first performed based on DOI. Records without DOI were matched according to normalized title, first author, and publication year. Punctuation marks and redundant spaces in titles were removed, and spelling variants were standardized.	Ambiguous matches were manually checked by two researchers. Records lacking essential bibliographic information that could not be verified were excluded.	Scopus records were converted into a WoSCC-compatible plain-text format, merged with WoSCC records, and deduplicated to generate a unified TXT dataset for subsequent analyses.
Bibliographic-field standardization: keywords, countries/regions, authors, institutions, and journals	Unified TXT dataset	Python 3.10.18	Before visualization, keywords, countries/regions, authors, institutions, and journals were standardized for consistency. Keyword variants and obvious spelling variants were harmonized. Country/region names were standardized according to the country/region fields in the original WoSCC and Scopus affiliation data, with reference to the target journal’s requirements for country/region naming.	Obvious variants referring to the same bibliographic entity were merged after verification. Records that could not be confidently confirmed as referring to the same author, institution, journal, or keyword were retained in their original form and were not forcibly merged. Country/region standardization was performed only to harmonize source-database affiliation entries for bibliometric consistenc…	The final unified TXT dataset was used for VOSviewer, CiteSpace, Excel, and Scimago Graphica analyses.
Annual publication trend, Figure 2	Final unified TXT dataset; annual publication-count data	CiteSpace 6.4.2; Microsoft Excel 2021 (2602)	Annual publication counts were extracted from bibliographic metadata and plotted in Excel.	Publication years were limited to 2005–2025.	Excel was used to generate the annual publication trend line chart.
Country/region geographic distribution map, Figure 3A	VOSviewer country/region co-authorship analysis output; GML file	VOSviewer 1.6.20; Scimago Graphica 1.0.53	Node type: country/region. Analysis type: co-authorship. Counting method: full counting. Normalization method: association strength.	Top 30 countries/regions by publication output were included.	VOSviewer output was exported as a GML file and imported into Scimago Graphica for geographic mapping.
Country/region collaboration network, Figure 3B	CSV files of vertices and edges exported from Scimago Graphica	R software 4.5.1	Not applicable; R scripts were used to generate the collaboration chord diagram.	Not applied.	A country/region collaboration chord diagram was generated using R.
Author collaboration network, Figure 4A	Final unified TXT dataset	VOSviewer 1.6.20	Node type: author. Analysis type: co-authorship. Counting method: full counting. Normalization method: association strength. Clustering resolution: default value.	Minimum number of documents per author: 2.	VOSviewer was used to generate the author collaboration network.
Institution collaboration network, Figure 4B	Final unified TXT dataset	VOSviewer 1.6.20	Node type: organization/institution. Analysis type: co-authorship. Counting method: full counting. Normalization method: association strength. Clustering resolution: default value.	Minimum number of documents per institution: 3.	VOSviewer was used to generate the institutional collaboration network.
Journal publication analysis, Figure 5A	Final unified TXT dataset	VOSviewer 1.6.20; R software 4.5.1	Node type: source. Analysis type: citation. Counting method: full counting.	Journals with at least four publications were included.	Journal publication data were exported as TXT files and plotted as a bar chart using R.
Journal citation network, Figure 5B	Final unified TXT dataset	VOSviewer 1.6.20	Node type: source. Analysis type: citation. Counting method: full counting. Normalization method: association strength. Clustering resolution: default value.	Minimum number of documents per source journal: 2.	VOSviewer was used to generate the journal citation network.
Journal co-citation network, Figure 5C	Final unified TXT dataset with cited references	VOSviewer 1.6.20	Node type: cited source. Analysis type: co-citation. Counting method: full counting. Normalization method: association strength. Clustering resolution: default value.	Minimum number of citations per cited journal: 40.	VOSviewer was used to generate the journal co-citation network.
Co-cited reference burst analysis, Figure 6	Final unified TXT dataset with cited references	CiteSpace 6.4.2	Time slicing: 2005–2025; years per slice: 1. Node type: reference. Selection criteria: g-index, default setting. Pruning: Pathfinder. Burst detection: Kleinberg’s burst-detection algorithm.	The top 20 co-cited references with the strongest citation bursts were displayed.	CiteSpace was used to detect citation bursts and generate the co-cited reference burst map.
Keyword co-occurrence network, Figure 7A	Final unified TXT dataset	VOSviewer 1.6.20	Node type: all keywords. Analysis type: co-occurrence. Counting method: full counting. Normalization method: association strength. Clustering resolution: default value.	Keywords with frequency > 7 were included, and the top 100 keywords were visualized.	VOSviewer was used to generate the keyword co-occurrence network.
Keyword timeline analysis, Figure 7B	Final unified TXT dataset	CiteSpace 6.4.2	Time slicing: 2005–2025; years per slice: 1. Node type: keyword. Selection criteria: g-index, default setting. Pruning: Pathfinder. Cluster-labeling method: LLR.	Keyword clusters were automatically generated by CiteSpace and checked by the researchers for interpretability.	CiteSpace was used to generate the keyword timeline map.
Keyword burst analysis, Figure 7C	Final unified TXT dataset	CiteSpace 6.4.2	Time slicing: 2005–2025; years per slice: 1. Node type: keyword. Selection criteria: g-index, default setting. Pruning: Pathfinder. Burst detection: Kleinberg’s burst-detection algorithm.	The top 20 keywords with the strongest citation bursts were displayed.	CiteSpace was used to generate the keyword burst map.
Tables 1–3	TXT files exported from VOSviewer	VOSviewer 1.6.20; Microsoft Excel 2021 (2602)	Publications, citations, average citations, cooperation intensity, and total link strength were extracted from VOSviewer outputs.	The top 10 countries, authors, co-cited authors, and institutions were listed according to the ranking criteria stated in each table.	Excel was used only for tabulation, sorting, and calculation of average citations per publication.

## Sheet: Supplementary Table S4
Supplementary Table S4. Bibliometric characteristics and study summaries of the top 20 co-cited references with the strongest citation bursts in AD and AHR research
Rank	Title	DOI	Publication year	Burst strength	Burst period	Mechanistic or clinical summary
1	Coal tar induces AHR-dependent skin barrier repair in atopic dermatitis	10.1172/JCI65642	2013	10.17	2015-2018	This study used organotypic skin models and demonstrated that coal tar corrected the reduced filaggrin expression in FLG-haploinsufficient keratinocytes through the AHR pathway, restoring it to near wild-type levels. Coal tar also counteracted IL-4/IL-13-mediated spongiosis, apoptosis, and CCL26 upregulation through the NRF2–STAT6 pathway.
2	Activation of the aryl hydrocarbon receptor dampens the severity of inflammatory skin conditions	10.1016/j.immuni.2014.04.019	2014	8.27	2016-2019	This study found that AHR activation reduced the severity of inflammatory skin conditions, supporting AHR as a potential therapeutic target from the perspective of immune regulation.
3	Gene regulation of filaggrin and other skin barrier proteins via aryl hydrocarbon receptor	10.1016/j.jdermsci.2015.07.011	2015	7.39	2017-2020	This review summarized the regulation of filaggrin and other epidermal barrier protein genes by the AHR/ARNT pathway and noted that AHR ligands may be involved in both oxidative stress and NRF2-mediated antioxidative signaling.
4	Antioxidant soybean tar Glyteer rescues T-helper-mediated downregulation of filaggrin expression via aryl hydrocarbon receptor	10.1111/1346-8138.12717	2015	7.39	2017-2020	This study reported that the soybean tar preparation Glyteer activated AHR in keratinocytes and upregulated CYP1A1, reversed Th2 cytokine-mediated downregulation of filaggrin, and concurrently increased the expression of involucrin, loricrin, and hornerin. It also suppressed ROS generation through the NRF2/NQO1-related antioxidative pathway.
5	Tapinarof Is a Natural AHR Agonist that Resolves Skin Inflammation in Mice and Humans	10.1016/j.jid.2017.05.004	2017	9.9	2018-2022	This study identified tapinarof as a natural AHR agonist and found that its anti-inflammatory and skin barrier-repair effects depend on specific AHR activation, a conclusion further validated in AHR-deficient mice.
6	Aryl hydrocarbon receptor activation restores filaggrin expression via OVOL1 in atopic dermatitis	10.1038/cddis.2017.322	2017	6.99	2018-2021	This study reported the important role of the AHR–OVOL1–FLG signaling axis in atopic dermatitis and demonstrated that AHR activation can restore impaired FLG levels by inducing the expression and nuclear translocation of the transcription factor OVOL1.
7	Aryl Hydrocarbon Receptor in Keratinocytes Is Essential for Murine Skin Barrier Integrity	10.1016/j.jid.2016.06.627	2016	4.7	2018-2019	Using mouse models, this study demonstrated that AHR activation in keratinocytes is essential for maintaining skin barrier integrity. Multiple barrier-related genes were regulated by AHR, and dietary AHR ligands also participated in this regulatory process.
8	The aryl hydrocarbon receptor AHR links atopic dermatitis and air pollution via induction of the neurotrophic factor artemin	10.1038/ni.3614	2017	6.37	2019-2022	This study suggested that air pollutants activate the AHR transcription factor in keratinocytes and upregulate the expression of the neurotrophic factor artemin, thereby leading to epidermal hyperinnervation and itch hypersensitivity.
9	Two Phase 3 Trials of Dupilumab versus Placebo in Atopic Dermatitis	10.1056/NEJMoa1610020	2016	5.91	2019-2021	This study comprised two phase 3 trials of dupilumab in moderate-to-severe AD and showed that dupilumab improved IGA, EASI75, pruritus, and quality-of-life outcomes compared with placebo. It highlighted the importance of the Th2 inflammatory pathway in AD, and this pathway may potentially interact with AHR-mediated immune regulation, providing a research background for exploring AHR in AD treatme…
10	Aryl Hydrocarbon Receptor in Atopic Dermatitis and Psoriasis	10.3390/ijms20215424	2019	5.58	2020-2025	This review summarized the roles of the AHR/ARNT signaling pathway in maintaining skin barrier function, epidermal differentiation, oxidative stress responses, and immune regulation, and discussed the therapeutic translational significance of AHR agonists such as tapinarof in AD and psoriasis.
11	A phase 2, randomized dose-finding study of tapinarof (GSK2894512 cream) for the treatment of atopic dermatitis	10.1016/j.jaad.2018.06.047	2019	4.75	2020-2025	This phase 2 randomized controlled trial showed that tapinarof cream 1% twice daily in moderate-to-severe AD achieved a significantly higher IGA treatment success rate than vehicle at week 12, with adverse events mainly being mild to moderate.
12	Upregulation of FLG, LOR, and IVL Expression by Rhodiola crenulata Root Extract via Aryl Hydrocarbon Receptor: Differential Involvement of OVOL1	10.3390/ijms19061654	2018	4.36	2020-2021	This study reported that Rhodiola crenulata root extract upregulated FLG, LOR, and IVL expression through AHR-related pathways. The upregulation of FLG and LOR involved OVOL1, whereas IVL upregulation was AHR-dependent but OVOL1-independent.
13	Antioxidative Phytochemicals Accelerate Epidermal Terminal Differentiation via the AHR-OVOL1 Pathway: Implications for Atopic Dermatitis	10.2340/00015555-3003	2018	4.32	2020-2022	This review summarized that antioxidative phytochemicals may promote epidermal terminal differentiation through the AHR–OVOL1 axis and may alleviate barrier abnormalities under Th2-skewed inflammatory conditions through NRF2-related antioxidative signaling.
14	A tryptophan metabolite of the skin microbiota attenuates inflammation in patients with atopic dermatitis through the aryl hydrocarbon receptor	10.1016/j.jaci.2018.11.036	2019	5.46	2021-2025	This study reported that indole-3-aldehyde levels on lesional and non-lesional skin surfaces of patients with AD were lower than those in healthy controls. Exogenous IAld inhibited thymic stromal lymphopoietin (TSLP) expression by binding to AHR and attenuated MC903-induced AD-like inflammation; this effect disappeared under AHR-deficient or AHR-blocked conditions.
15	Regulation of Filaggrin, Loricrin, and Involucrin by IL-4, IL-13, IL-17A, IL-22, AHR, and NRF2: Pathogenic Implications in Atopic Dermatitis	10.3390/ijms21155382	2020	4.29	2021-2025	This review summarized that IL-4, IL-13, IL-17A, and IL-22 in AD can suppress the expression of barrier-related molecules such as FLG, LOR, and IVL and induce oxidative stress, whereas dual AHR and NRF2 activators can upregulate these molecules and exert both barrier-repairing and antioxidative effects.
16	Tapinarof in the treatment of psoriasis: A review of the unique mechanism of action of a novel therapeutic aryl hydrocarbon receptor–modulating agent	10.1016/j.jaad.2020.10.085	2021	6.47	2022-2025	This review mainly focused on the AHR-modulating mechanism of tapinarof in psoriasis and discussed its effects on IL-17-related inflammation and skin barrier protein expression, suggesting that AHR may play a role in regulating skin immune homeostasis.
17	Phase 3 Trials of Tapinarof Cream for Plaque Psoriasis	10.1056/NEJMoa2103629	2021	6.23	2022-2025	This study demonstrated that once-daily topical tapinarof 1% cream for 12 weeks produced a significantly higher PGA response rate than vehicle control in plaque psoriasis, suggesting the clinical efficacy of topical AHR modulation in inflammatory skin disease. This provided a basis for subsequent clinical research extending this mechanism to atopic dermatitis.
18	Efficacy and patient-reported outcomes from a phase 2b, randomized clinical trial of tapinarof cream for the treatment of adolescents and adults with atopic dermatitis	10.1016/j.jaad.2020.05.135	2021	4.77	2022-2025	This study showed that topical tapinarof cream improved lesion severity, pruritus, and other patient-reported outcomes in adolescents and adults with AD, with good tolerability.
19	Role of AHR Ligands in Skin Homeostasis and Cutaneous Inflammation	10.3390/cells10113176	2021	8.23	2023-2025	This review summarized the roles of natural and synthetic AHR ligands, including TCDD, FICZ, microbiota-derived metabolites, and tapinarof, in keratinocytes, inflammatory cells, skin homeostasis, and cutaneous inflammation.
20	One-year safety and efficacy of tapinarof cream for the treatment of plaque psoriasis: Results from the PSOARING 3 trial	10.1016/j.jaad.2022.06.1171	2022	6.04	2023-2025	This long-term open-label study evaluated the one-year safety, durability of efficacy, and remittive effect after treatment discontinuation of tapinarof in plaque psoriasis. In the present study, it mainly reflects the growing attention to long-term clinical evaluation of AHR modulators.
